# Supplementary material for: Conventional Anthelmintic Concentration of Deltamethrin Immersion Disorder in the Gill Immune Responses of Crucian Carp
Source: Toxics. 2023 Aug 31;11(9):743. doi: 10.3390/toxics11090743 (PMC10534886; doi:10.3390/toxics11090743)
Supplement: Supplementary file 1 [file toxics-11-00743-s001.zip]

Archive with 2 entries (2 files):
- Supplementary material-figure S1-2.pdf
- Supplementary material-table S1-7.pdf
